# Supplementary material for: Comparing and Evaluating Metagenome Assembly Tools from a Microbiologist’s Perspective - Not Only Size Matters!
Source: PLoS One. 2017 Jan 18;12(1):e0169662. doi: 10.1371/journal.pone.0169662 (PMC5242441; doi:10.1371/journal.pone.0169662)
Supplement: S2 Table — Only scaffolds >500 bp were considered. The "read mapping rate" indicates the percentage of paired, quality trimmed reads that could be mapped back onto the respective assembly. “Assembly cost” is defined as the sum of RAM usage and the wallclock time per CPU core used. “Assembly performance” is defined as the product of N50 and the read mapping rate. “Assembly cost-efficiency” is defined as the quotient of assembly performance and assembly cost. (XLS) [file pone.0169662.s005.xls]

## Sheet: S2_Table
S2 Table. Assembly scaffold size statistics and computational resources. Only scaffolds > 500 bp were considered. The "read mapping rate" indicates the percentage of paired, quality trimmed reads that could be mapped back onto the respective assembly. “Assembly cost” is defined as the sum of RAM usage and the wallclock time per CPU core used. “Assembly performance” is defined as the product of N5…
Kelp biofilm
	RAM usage peak [GB]	CPU cores used	wallclock time [h]	assembly cost	number of scaffolds	length					N50	L50	read mapping rate	Assembly performance	Assembly cost-efficiency	number of contigs larger or equal to
						minimum	maximum	total	average	median						500	1000	2500	5000	10000	25000	50000	100000	500000
Metaspades	43	4	13.7531	46.4383	110818	500	351774	189583488	1710.76	904.5	2072	12703	0.7996	1656.77	35.6769	110818	45575	9679	4285	2187	664	179	40	0
IDBA-UD	45.5	4	24.5772	51.6443	200954	500	64247	212952750	1059.71	736.5	1110	48086	0.4996	554.556	10.738	200954	58246	10401	2439	538	57	2	0	0
Megahit	5.095	4	7.055	6.85875	202927	500	68293	206195595	1016.11	731	1050	52040	44.08%	462.84	67.4817	202927	57015	8817	1701	367	48	3	0	0
MetaVelvet k101	69.036	8	0.766944	69.1319	97171	500	44917	85676178	881.705	679	847	28794	0.2854	241.734	3.49671	97171	19289	2137	592	162	10	0	0	0
MetaVelvet k21	108.617	8	1.1425	108.76	60461	500	7606	45768732	756.996	654	735	21876	0.0664	48.804	0.448732	60461	8561	249	5	0	0	0	0	0
Ray Meta k101	54.07	4	5.34139	55.4053	19638	500	92692	30467128	1551.44	1021.5	1883	3879	0.2545	479.224	8.64941	19638	10080	2384	709	169	14	1	0	0
Ray Meta k21	49.955	4	7.95917	51.9448	47446	500	92332	63030284	1328.46	871.5	1591	9802	0.462	735.042	14.1504	47446	19849	4425	1148	263	17	1	0	0
SOAPdenovo2 k101	45.627	4	1.73639	46.0611	81077	500	44917	67770180	835.874	653	794	25097	0.314	249.316	5.41272	81077	14547	1634	309	36	1	0	0	0
SOAPdenovo2 k21	27.042	4	0.804167	27.243	59976	500	14532	45174915	753.217	641.5	719	21445	0.1217	87.5023	3.21191	59976	7907	352	34	1	0	0	0	0
Omega ovl101	20.837	1	3.39972	24.2367	8604	500	52805	24869340	2890.44	2197.5	3120	2222	0.2104	656.448	27.0849	8604	8232	3384	866	173	13	1	0	0
Omega ovl21	25.87	1	3.59722	29.4672	10151	500	17146	15575383	1534.37	879	2319	2098	0.0566	131.255	4.45428	10151	4311	1816	312	25	0	0	0	0
											N50
Marburg forest soil
	RAM usage peak [GB]	CPU cores used	wallclock time [h]	assembly cost	number of scaffolds	length					N50	L50	read mapping rate	Assembly performance	Assembly cost-efficiency	number of contigs larger or equal to
						minimum	maximum	total	average	median						500	1000	2500	5000	10000	25000	50000	100000	500000
Metaspades	60	4	29.3536	67.3384	222975	500	155583	249466704	1118.81	862	1063	66885	0.2622	278.719	4.13907	222975	77877	7908	1396	407	142	41	7	0
IDBA-UD	45.024	4	4.895	46.2478	219410	500	70385	204507814	932.081	714.5	928	63308	0.2328	216.038	4.67133	219410	53771	5658	1132	316	41	6	0	0
Megahit	12.428	4	15.6317	16.3359	398289	500	72080	342905553	860.947	678	830	123106	0.3076	255.308	15.6286	398289	80011	7421	1070	245	57	9	0	0
MetaVelvet k101	129.831	8	1.05194	129.962	139420	500	5975	96451776	691.807	609.5	657	53723	0.1131	74.3067	0.571755	139420	11790	265	4	0	0	0	0	0
MetaVelvet k21	266.874	8	7.85778	267.856	1120	500	4975	731937	653.515	582.5	622	448	0.0006	0.3732	0.00139328	1119	57	1	0	0	0	0	0	0
Ray Meta k101	27.609	4	4.565	28.7503	2352	500	42248	2918176	1240.72	976.5	1376	642	0.0143	19.6768	0.684404	2352	1135	132	9	4	2	0	0	0
Ray Meta k21	132.087	4	18.8789	136.807	14436	500	41673	12773133	884.811	685.5	881	4334	0.0336	29.6016	0.216375	14436	3306	301	36	8	1	0	0	0
SOAPdenovo2 k101	85.631	4	1.325	85.9622	23872	500	26765	19319611	809.3	636.5	763	7569	0.0506	38.6078	0.449125	23872	4078	399	34	6	1	0	0	0
SOAPdenovo2 k21	69.194	4	1.79444	69.6426	50403	500	27983	36854867	731.204	625	690	18373	0.0517	35.673	0.51223	50403	5240	305	71	20	2	0	0	0
Omega ovl101	21.847	1	2.89583	24.7428	2648	507	41005	6456289	2438.18	1805.5	2630	663	0.0236	62.068	2.50852	2648	2538	715	201	32	2	0	0	0
Omega ovl21	23.152	1	106.538	129.69	5634	500	26795	13236106	2349.33	1997.5	2439	1696	0.0252	61.4628	0.473921	5634	5165	1607	304	25	1	0	0	0
