# Supplementary material for: Comparing and Evaluating Metagenome Assembly Tools from a Microbiologist’s Perspective - Not Only Size Matters!
Source: PLoS One. 2017 Jan 18;12(1):e0169662. doi: 10.1371/journal.pone.0169662 (PMC5242441; doi:10.1371/journal.pone.0169662)
Supplement: S3 Table — Marker gene products were identified by the software FetchMG (www.bork.embl.de/software/mOTU/fetchMG.html). For each marker gene and assembly, two values are given. The first value ("all") represents the total count of gene products for each marker gene. The second value ("< 90% identity") indicates the number of distinct marker gene products, after clustering of all closely related protein sequences with more than 90% amino acid sequence identity using CD-hit [75]. (XLS) [file pone.0169662.s006.xls]

## Sheet: markergene_redundancy
S3 Table. Numbers of universal single copy marker gene products encoded on the assembled contigs of the Kelp biofilm (KBF) and Marburg forest soil (MFS) samples. Marker gene products were identified by the software FetchMG (www.bork.embl.de/software/mOTU/fetchMG.html). For each marker gene and assembly, two values are given. The first value ("all") represents the total count of gene products for …
Kelp Biofilm (KBF)
Cog category	Annotation	metaSPAdes		IDBA-UD		MegaHit		MetaVelvet k101		MetaVelvet k21		Ray Meta k101		Ray Meta k21		SOAPdenovo2 k101		SOAPdenovo2 k21		Omega ovl101		Omega ovl21
		all	< 90% identity	all	< 90% identity	all	< 90% identity	all	< 90% identity	all	< 90% identity	all	< 90% identity	all	< 90% identity	all	< 90% identity	all	< 90% identity	all	< 90% identity	all	< 90% identity
COG0012	Ribosome-binding ATPase YchF, GTP1/OBG family	46	29	51	35	57	43	26	20	2	2	11	8	8	8	19	14	3	3	8	4	3	2
COG0016	Phenylalanyl-tRNA synthetase alpha subunit	43	26	37	21	38	26	17	11	0	0	8	6	7	7	13	8	1	1	8	5	1	1
COG0018	Arginyl-tRNA synthetase	32	25	22	21	22	21	5	4	0	0	10	9	3	3	6	6	0	0	2	2	0	0
COG0048	Ribosomal protein S12	30	11	28	14	27	13	12	8	1	1	11	5	5	3	13	8	4	4	4	4	2	2
COG0049	Ribosomal protein S7	35	21	38	20	38	23	18	10	1	1	11	8	6	6	14	10	1	1	3	2	1	1
COG0052	Ribosomal protein S2	35	30	42	31	37	29	21	19	2	2	11	10	10	9	14	13	1	1	7	7	3	3
COG0080	Ribosomal protein L11	33	28	36	24	32	22	16	12	3	3	10	8	7	7	10	7	3	3	8	6	2	2
COG0081	Ribosomal protein L1	40	29	42	25	40	25	28	23	1	1	11	8	4	4	22	17	3	3	6	6	1	1
COG0085	DNA-directed RNA polymerase, beta subunit/140 kD subunit	23	16	12	9	10	9	3	3	0	0	7	7	2	2	4	4	0	0	10	6	0	0
COG0087	Ribosomal protein L3	32	26	39	31	40	30	14	10	3	3	9	8	8	8	13	8	4	4	4	4	4	4
COG0088	Ribosomal protein L4	36	32	41	32	42	34	18	13	6	6	10	9	12	12	10	10	3	3	3	3	5	3
COG0090	Ribosomal protein L2	30	23	34	24	39	29	16	13	0	0	11	9	6	5	9	8	1	1	6	6	2	2
COG0091	Ribosomal protein L22	22	19	33	24	26	18	11	10	3	3	15	14	6	6	7	7	4	4	4	4	1	1
COG0092	Ribosomal protein S3	33	24	42	35	38	32	11	10	2	2	13	8	5	5	14	12	2	2	5	5	2	2
COG0093	Ribosomal protein L14	25	13	34	18	31	15	17	10	2	2	16	9	7	6	10	8	5	5	4	4	3	3
COG0094	Ribosomal protein L5	26	23	32	25	35	26	15	11	1	1	11	9	12	10	13	11	3	3	6	6	2	2
COG0096	Ribosomal protein S8	32	28	37	30	29	25	15	15	7	7	13	10	9	9	7	7	5	5	8	6	4	4
COG0097	Ribosomal protein L6P/L9E	31	26	35	29	30	25	18	15	1	1	13	10	8	8	15	13	2	2	7	6	3	3
COG0098	Ribosomal protein S5	27	21	30	21	33	25	11	10	3	3	14	10	8	8	13	12	5	5	6	6	4	3
COG0099	Ribosomal protein S13	27	21	39	28	30	25	17	13	0	0	13	10	10	10	12	9	5	5	4	4	0	0
COG0100	Ribosomal protein S11	23	16	32	17	25	16	15	11	2	2	12	7	11	10	10	7	2	2	6	4	1	1
COG0102	Ribosomal protein L13	30	25	33	28	31	27	18	15	3	3	11	10	9	9	17	15	4	4	8	7	2	1
COG0103	Ribosomal protein S9	28	20	38	25	34	23	11	7	1	1	13	12	8	8	11	9	3	3	7	5	0	0
COG0124	Histidyl-tRNA synthetase	31	23	25	19	20	16	9	7	2	2	5	4	6	6	6	5	1	1	5	5	1	1
COG0172	Seryl-tRNA synthetase	53	34	85	55	76	47	36	25	5	5	12	10	10	9	27	21	6	6	5	5	8	6
COG0184	Ribosomal protein S15P/S13E	2	2	6	5	5	5	0	0	0	0	0	0	1	1	0	0	1	1	0	0	0	0
COG0185	Ribosomal protein S19	0	0	0	0	1	1	0	0	0	0	0	0	0	0	0	0	0	0	0	0	0	0
COG0186	Ribosomal protein S17	0	0	2	2	1	1	0	0	2	2	0	0	0	0	0	0	1	1	0	0	0	0
COG0197	Ribosomal protein L16/L10AE	31	22	32	22	27	20	11	10	0	0	9	7	3	3	10	9	0	0	6	6	2	2
COG0200	Ribosomal protein L15	39	29	46	31	40	30	26	16	4	4	13	9	6	6	17	12	3	3	7	7	4	4
COG0201	Preprotein translocase subunit SecY	36	25	51	36	51	35	20	18	3	3	10	8	13	13	24	21	3	3	7	7	2	2
COG0202	DNA-directed RNA polymerase, alpha subunit/40 kD subunit	38	23	65	44	64	37	28	19	6	6	13	10	11	10	22	18	2	2	8	7	1	1
COG0215	Cysteinyl-tRNA synthetase	30	25	23	21	23	20	9	6	1	1	7	7	2	2	5	4	0	0	6	5	2	2
COG0256	Ribosomal protein L18	30	26	38	31	32	28	16	15	3	3	13	10	7	7	14	13	7	7	5	4	3	3
COG0495	Leucyl-tRNA synthetase	39	31	36	32	29	25	10	9	0	0	5	5	7	7	2	2	0	0	7	6	2	2
COG0522	Ribosomal protein S4 or related protein	30	24	35	25	33	26	17	14	5	5	10	8	7	6	14	13	5	5	4	4	3	2
COG0525	Valyl-tRNA synthetase	20	13	12	9	7	5	4	4	0	0	4	4	3	3	3	2	0	0	4	2	1	1
COG0533	tRNA A37 threonylcarbamoyltransferase TsaD	38	26	38	26	41	28	16	13	1	1	7	4	9	9	11	11	7	7	10	7	4	4
COG0541	Signal recognition particle GTPase	31	17	25	14	24	15	12	9	1	1	10	8	2	2	9	7	0	0	5	4	2	2
COG0552	Signal recognition particle GTPase	37	31	46	33	48	35	18	15	1	1	6	6	9	9	19	16	5	5	7	7	1	1
Marburg Forest Soil (MFS)
Cog category	Annotation	metaSPAdes		IDBA-UD		Megahit		MetaVelvet k101		MetaVelvet k21		Ray Meta k101		Ray Meta k21		SOAPdenovo2 k101		SOAPdenovo2 k21		Omega ovl101		Omega ovl21
		all	< 90% identity	all	> 90% identity	all	> 90% identity	all	> 90% identity	all	> 90% identity	all	> 90% identity	all	> 90% identity	all	> 90% identity	all	> 90% identity	all	> 90% identity	all	> 90% identity
COG0012	Ribosome-binding ATPase YchF, GTP1/OBG family	54	47	30	27	72	63	24	19	0	0	2	2	0	0	7	6	2	2	1	1	2	2
COG0016	Phenylalanyl-tRNA synthetase alpha subunit	33	30	26	24	47	40	16	14	0	0	0	0	2	2	2	2	1	1	1	1	0	0
COG0018	Arginyl-tRNA synthetase	10	10	9	8	12	12	1	1	0	0	1	1	0	0	2	2	0	0	2	2	1	1
COG0048	Ribosomal protein S12	28	21	25	17	43	25	14	11	0	0	1	1	1	1	4	4	0	0	1	1	3	3
COG0049	Ribosomal protein S7	34	25	25	20	49	37	9	7	0	0	1	1	0	0	5	5	1	1	1	1	2	2
COG0052	Ribosomal protein S2	56	44	45	37	74	58	32	27	1	1	0	0	1	1	4	4	2	2	3	3	4	4
COG0080	Ribosomal protein L11	38	29	26	23	49	35	14	13	0	0	2	2	1	1	4	4	1	1	1	1	2	2
COG0081	Ribosomal protein L1	39	33	26	24	51	43	14	14	1	1	2	1	2	2	7	7	1	1	2	2	0	0
COG0085	DNA-directed RNA polymerase, beta subunit/140 kD subunit	6	6	5	5	7	5	1	1	0	0	0	0	0	0	1	1	0	0	3	3	1	1
COG0087	Ribosomal protein L3	45	39	38	35	69	58	21	20	0	0	1	1	2	2	5	5	4	4	1	1	4	4
COG0088	Ribosomal protein L4	38	36	31	28	61	54	18	17	0	0	1	1	2	2	5	5	0	0	1	1	3	3
COG0090	Ribosomal protein L2	45	37	28	24	65	55	21	18	0	0	1	1	0	0	4	4	0	0	1	1	3	3
COG0091	Ribosomal protein L22	41	37	32	31	50	46	17	16	0	0	1	1	1	1	3	3	1	1	1	1	2	2
COG0092	Ribosomal protein S3	49	34	37	32	69	53	22	22	1	1	2	1	1	1	7	7	3	3	2	2	2	2
COG0093	Ribosomal protein L14	33	24	23	16	43	30	15	13	0	0	0	0	1	1	4	4	0	0	2	2	2	2
COG0094	Ribosomal protein L5	46	40	33	29	63	55	20	18	2	2	1	1	2	2	3	3	1	1	1	1	2	2
COG0096	Ribosomal protein S8	39	31	27	25	47	39	12	12	1	1	1	1	1	1	1	1	2	2	1	1	2	2
COG0097	Ribosomal protein L6P/L9E	41	38	33	29	64	53	19	17	1	1	0	0	1	1	3	3	2	2	2	2	4	4
COG0098	Ribosomal protein S5	42	33	26	23	49	40	17	15	0	0	1	1	1	1	4	3	0	0	2	2	2	2
COG0099	Ribosomal protein S13	39	30	15	13	46	34	12	10	0	0	1	1	2	2	4	2	0	0	2	2	3	3
COG0100	Ribosomal protein S11	34	29	29	23	54	34	16	11	0	0	1	1	0	0	8	6	0	0	2	2	2	2
COG0102	Ribosomal protein L13	37	30	25	22	51	46	13	12	1	1	0	0	2	2	6	6	3	3	1	1	2	2
COG0103	Ribosomal protein S9	36	30	25	23	58	47	16	14	1	1	1	1	0	0	3	3	1	1	1	1	2	2
COG0124	Histidyl-tRNA synthetase	20	19	12	12	20	20	5	4	0	0	1	1	1	1	1	1	1	1	2	2	0	0
COG0172	Seryl-tRNA synthetase	70	65	47	46	85	83	21	18	0	0	1	1	4	4	4	4	5	5	2	2	2	2
COG0184	Ribosomal protein S15P/S13E	2	2	4	4	2	2	2	2	0	0	1	1	1	1	1	1	1	1	0	0	0	0
COG0185	Ribosomal protein S19	15	14	11	11	18	15	7	7	0	0	0	0	1	1	0	0	1	1	0	0	2	2
COG0186	Ribosomal protein S17	15	15	14	14	19	19	10	10	0	0	0	0	0	0	3	3	1	1	1	1	1	1
COG0197	Ribosomal protein L16/L10AE	34	25	21	19	50	34	25	17	0	0	1	1	1	1	6	6	0	0	3	3	1	1
COG0200	Ribosomal protein L15	38	36	24	22	46	40	19	16	1	1	1	1	3	3	5	5	4	4	2	2	2	2
COG0201	Preprotein translocase subunit SecY	46	43	30	27	61	55	18	17	2	2	1	1	4	4	6	6	2	2	2	2	3	3
COG0202	DNA-directed RNA polymerase, alpha subunit/40 kD subunit	51	36	52	41	93	65	26	21	1	1	2	2	0	0	8	6	0	0	1	1	3	3
COG0215	Cysteinyl-tRNA synthetase	28	25	13	12	27	23	12	11	0	0	0	0	1	1	2	2	0	0	1	1	4	4
COG0256	Ribosomal protein L18	31	29	23	22	49	44	9	9	1	1	1	1	3	3	4	4	3	3	2	2	3	3
COG0495	Leucyl-tRNA synthetase	32	28	19	19	32	31	6	6	0	0	0	0	0	0	3	3	0	0	1	1	4	4
COG0522	Ribosomal protein S4 or related protein	38	34	40	35	73	59	20	15	1	1	1	1	0	0	4	4	1	1	2	2	3	3
COG0525	Valyl-tRNA synthetase	15	14	7	7	9	9	3	2	0	0	0	0	0	0	0	0	0	0	1	1	4	4
COG0533	tRNA A37 threonylcarbamoyltransferase TsaD	34	32	19	19	43	43	15	14	1	1	1	1	2	2	2	2	2	2	0	0	2	2
COG0541	Signal recognition particle GTPase	27	25	14	12	25	22	2	2	1	1	0	0	1	1	2	2	0	0	3	3	3	3
COG0552	Signal recognition particle GTPase	53	50	21	20	61	54	19	19	0	0	1	1	1	1	4	4	0	0	1	1	1	1
[1]	Fu L, Niu B, Zhu Z, Wu S, Li W. CD-HIT: accelerated for clustering the next-generation sequencing data. Bioinformatics. 2012; doi:10.1093/bioinformatics/bts565
