# Supplementary material for: Comparing and Evaluating Metagenome Assembly Tools from a Microbiologist’s Perspective - Not Only Size Matters!
Source: PLoS One. 2017 Jan 18;12(1):e0169662. doi: 10.1371/journal.pone.0169662 (PMC5242441; doi:10.1371/journal.pone.0169662)
Supplement: S4 Table — Applied identity cutoffs are indicated for each marker gene and dataset. For each dataset and assembly, the number of clusters shared with other assemblies is given. "Singleton OTUs" indicate the number of OTUs consisting of only one sequence by only one assembly. "Multicopy OTUs" indicate the number of OTUs containing multiple sequences produced by the same assembly. "Diversity" is here defined as the percentage at which each assembly contributed to the total number of OTUS (by all assemblies combined). "Micro diversity" is here defined as the fraction of OTUs containing multiple sequences produced by the same assembly. (XLS) [file pone.0169662.s007.xls]

## Sheet: Tables
Kelp Biofilm 16S rRNA genes (OTUS at 96% nucleotide identity)																		Marburg Forest Soil 16S (OTUS at 96% identity)
Total OTUs at 96% identity (all assemblers):					26													Total OTUs at 90% identity (all assemblers):					31
		OTUS shared with sequences from other assemblers										total OTUs	singleton OTUs	multicopy OTUS	Diversity A	Micro-diversity B				OTUS shared with sequences from other assemblers										total OTUs	singleton OTUs	multicopy OTUS	Diversity A	Micro-diversity B
Assembly	metaspades	idba	megahit	mv_101	mv_21	ray_101	ray_21	soap_101	soap_21	omega_101	omega_21		singleton	multicopy				Assembly	metaspades	idba	megahit	mv_101	mv_21	ray_101	ray_21	soap_101	soap_21	omega_101	omega_21		singleton	multicopy
metaspades	18	4	2	0	0	11	1	2	0	0	0	18	3	0	0.692308	0		metaspades	20	10	3	2	0	2	0	5	0	2	0	20	7	0	0.645161	0
idba	4	12	4	1	0	1	0	2	0	0	0	12	5	0	0.461538	0		idba	10	18	4	1	0	2	0	4	0	2	0	18	6	0	0.580645	0
megahit	2	4	5	1	0	0	0	1	0	0	0	5	0	0	0.192308	0		megahit	3	4	5	1	0	2	0	2	0	1	0	5	1	0	0.16129	0
mv_101	0	1	1	2	0	0	0	1	0	0	0	2	1	0	0.0769231	0		mv_101	2	1	1	2	0	1	0	1	0	0	0	2	0	0	0.0645161	0
mv_21	0	0	0	0	0	0	0	0	0	0	0	0	0	0	0	0		mv_21	0	0	0	0	0	0	0	0	0	0	0	0	0	0	0	0
ray_101	11	1	0	0	0	17	1	2	0	1	0	17	5	1	0.653846	0.0384615		ray_101	2	2	2	1	0	2	0	2	0	1	0	2	0	0	0.0645161	0
ray_21	1	0	0	0	0	1	1	0	0	0	0	1	0	0	0.0384615	0		ray_21	0	0	0	0	0	0	0	0	0	0	0	0	0	0	0	0
soap_101	2	2	1	1	0	2	0	4	0	1	0	4	0	0	0.153846	0		soap_101	5	4	2	1	0	2	0	6	0	1	0	6	1	0	0.193548	0
soap_21	0	0	0	0	0	0	0	0	0	0	0	0	0	0	0	0		soap_21	0	0	0	0	0	0	0	0	0	0	0	0	0	0	0	0
omega_101	0	0	0	0	0	1	0	1	0	2	0	2	1	0	0.0769231	0		omega_101	2	2	1	0	0	1	0	1	0	4	0	4	1	0	0.129032	0
omega_21	0	0	0	0	0	0	0	0	0	0	0	0	0	0	0	0		omega_21	0	0	0	0	0	0	0	0	0	0	0	0	0	0	0	0
Kelp Biofilm 16S rRNA genes (OTUS at 90% nucleotide identity)																		Marburg Forest Soil 16S (OTUS at 90% identity)
Total OTUs at 90% identity (all assemblers):					26													Total OTUs at 90% identity (all assemblers):					22
		OTUS shared with sequences from other assemblers										total OTUs	singleton OTUs	multicopy OTUS	Diversity A	Micro-diversity B				OTUS shared with sequences from other assemblers										total OTUs	singleton OTUs	multicopy OTUS	Diversity A	Micro-diversity B
Assembly	metaspades	idba	megahit	mv_101	mv_21	ray_101	ray_21	soap_101	soap_21	omega_101	omega_21							Assembly	metaspades	idba	megahit	mv_101	mv_21	ray_101	ray_21	soap_101	soap_21	omega_101	omega_21		singleton	multicopy
metaspades	17	5	2	1	0	9	1	3	0	2	0	17	4	1	0.653846	0.0384615		metaspades	18	14	4	2	0	2	0	5	0	4	0	18	3	2	0.818182	0.0909091
idba	5	12	4	2	0	3	0	2	0	0	0	12	4	0	0.461538	0		idba	14	16	4	1	0	2	0	5	0	4	0	16	2	2	0.727273	0.0909091
megahit	2	4	5	1	0	0	0	1	0	0	0	5	0	0	0.192308	0		megahit	4	4	5	1	0	2	0	2	0	1	0	5	1	0	0.227273	0
mv_101	1	2	1	2	0	0	0	2	0	0	0	2	0	0	0.0769231	0		mv_101	2	1	1	2	0	1	0	1	0	0	0	2	0	0	0.0909091	0
mv_21	0	0	0	0	0	0	0	0	0	0	0	0	0	0	0	0		mv_21	0	0	0	0	0	0	0	0	0	0	0	0	0	0	0	0
ray_101	9	3	0	0	0	11	1	2	0	1	0	11	2	4	0.423077	0.153846		ray_101	2	2	2	1	0	2	0	2	0	1	0	2	0	0	0.0909091	0
ray_21	1	0	0	0	0	1	1	0	0	0	0	1	0	0	0.0384615	0		ray_21	0	0	0	0	0	0	0	0	0	0	0	0	0	0	0	0
soap_101	3	2	1	2	0	2	0	4	0	1	0	4	0	0	0.153846	0		soap_101	5	5	2	1	0	2	0	6	0	2	0	6	1	0	0.272727	0
soap_21	0	0	0	0	0	0	0	0	0	0	0	0	0	0	0	0		soap_21	0	0	0	0	0	0	0	0	0	0	0	0	0	0	0	0
omega_101	2	0	0	0	0	1	0	1	0	2	0	2	0	0	0.0769231	0		omega_101	4	4	1	0	0	1	0	2	0	4	0	4	0	0	0.181818	0
omega_21	0	0	0	0	0	0	0	0	0	0	0	0	0	0	0	0		omega_21	0	0	0	0	0	0	0	0	0	0	0	0	0	0	0	0
Kelp Biofilm SecY genes (OTUS at 90% nucleotide identity)																		Marburg forest soil SecY genes (OTUS at 90% nucleotide identity)
Total OTUs at 90% identity (all assemblers):					61													Total OTUs at 90% identity (all assemblers):					75
		OTUS shared with sequences from other assemblers										total OTUs	singleton OTUs	multicopy OTUS	Diversity A	Micro-diversity B				OTUS shared with sequences from other assemblers										total OTUs	singleton OTUs	multicopy OTUS	Diversity A	Micro-diversity B
Assembly	metaspades	idba	megahit	mv_101	mv_21	ray_101	ray_21	soap_101	soap_21	omega_101	omega_21		singleton	multicopy				Assembly	metaspades	idba	megahit	mv_101	mv_21	ray_101	ray_21	soap_101	soap_21	omega_101	omega_21		singleton	multicopy
metaspades	35	30	28	17	2	8	13	17	3	7	2	35	1	1	0.57377	0.0163934		metaspades	43	19	31	16	2	1	4	6	2	2	3	43	11	2	0.573333	0.0266667
idba	30	43	30	17	2	8	12	15	2	6	2	43	8	6	0.704918	0.0983607		idba	19	29	23	12	1	1	4	5	1	2	3	29	6	1	0.386667	0.0133333
megahit	28	30	45	15	3	6	10	15	3	5	2	45	11	4	0.737705	0.0655738		megahit	31	23	57	16	2	1	4	6	2	2	3	57	22	2	0.76	0.0266667
mv_101	17	17	15	17	0	6	9	13	1	5	2	17	0	3	0.278689	0.0491803		mv_101	16	12	16	17	1	1	2	6	2	2	3	17	0	1	0.226667	0.0133333
mv_21	2	2	3	0	3	0	0	0	1	0	0	3	0	0	0.0491803	0		mv_21	2	1	2	1	2	0	1	0	1	0	0	2	0	0	0.0266667	0
ray_101	8	8	6	6	0	8	7	6	0	6	0	8	0	2	0.131148	0.0327869		ray_101	1	1	1	1	0	1	1	1	0	1	0	1	0	0	0.0133333	0
ray_21	13	12	10	9	0	7	13	9	1	6	1	13	0	0	0.213115	0		ray_21	4	4	4	2	1	1	4	1	1	1	0	4	0	0	0.0533333	0
soap_101	17	15	15	13	0	6	9	18	0	6	2	18	1	5	0.295082	0.0819672		soap_101	6	5	6	6	0	1	1	6	0	2	2	6	0	0	0.08	0
soap_21	3	2	3	1	1	0	1	0	3	0	0	3	0	0	0.0491803	0		soap_21	2	1	2	2	1	0	1	0	2	0	0	2	0	0	0.0266667	0
omega_101	7	6	5	5	0	6	6	6	0	7	0	7	0	0	0.114754	0		omega_101	2	2	2	2	0	1	1	2	0	2	1	2	0	0	0.0266667	0
omega_21	2	2	2	2	0	0	1	2	0	0	2	2	0	0	0.0327869	0		omega_21	3	3	3	3	0	0	0	2	0	1	3	3	0	0	0.04	0
Kelp Biofilm SecY genes (OTUS at 80% identity)																		Marburg forest soil SecY genes (OTUS at 80% nucleotide identity)
Total OTUs at 90% identity (all assemblers):					40													Total OTUs at 90% identity (all assemblers):					75
		OTUS shared with sequences from other assemblers										total OTUs	singleton OTUs	multicopy OTUS	Diversity A	Micro-diversity B				OTUS shared with sequences from other assemblers										total OTUs	singleton OTUs	multicopy OTUS	Diversity A	Micro-diversity B
Assembly	metaspades	idba	megahit	mv_101	mv_21	ray_101	ray_21	soap_101	soap_21	omega_101	omega_21		singleton	multicopy				Assembly	metaspades	idba	megahit	mv_101	mv_21	ray_101	ray_21	soap_101	soap_21	omega_101	omega_21		singleton	multicopy
metaspades	25	22	21	14	2	8	13	12	3	7	2	25	1	5	0.625	0.125		metaspades	37	15	29	13	2	1	4	6	2	2	3	37	7	6	0.493333	0.08
idba	22	30	22	14	2	8	13	12	2	7	2	30	5	10	0.75	0.25		idba	15	22	17	9	1	1	4	5	1	2	3	22	5	5	0.293333	0.0666667
megahit	21	22	30	13	3	7	12	11	3	6	2	30	5	8	0.75	0.2		megahit	29	17	45	13	2	1	4	6	2	2	3	45	13	8	0.6	0.106667
mv_101	14	14	13	14	0	6	10	12	1	6	2	14	0	4	0.35	0.1		mv_101	13	9	13	14	1	1	2	6	2	2	3	14	0	3	0.186667	0.04
mv_21	2	2	3	0	3	0	0	0	1	0	0	3	0	0	0.075	0		mv_21	2	1	2	1	2	0	1	0	1	0	0	2	0	0	0.0266667	0
ray_101	8	8	7	6	0	8	7	6	0	6	0	8	0	2	0.2	0.05		ray_101	1	1	1	1	0	1	1	1	0	1	0	1	0	0	0.0133333	0
ray_21	13	13	12	10	0	7	13	9	1	6	1	13	0	0	0.325	0		ray_21	4	4	4	2	1	1	4	1	1	1	0	4	0	0	0.0533333	0
soap_101	12	12	11	12	0	6	9	13	0	6	2	13	1	6	0.325	0.15		soap_101	6	5	6	6	0	1	1	6	0	2	2	6	0	0	0.08	0
soap_21	3	2	3	1	1	0	1	0	3	0	0	3	0	0	0.075	0		soap_21	2	1	2	2	1	0	1	0	2	0	0	2	0	0	0.0266667	0
omega_101	7	7	6	6	0	6	6	6	0	7	0	7	0	0	0.175	0		omega_101	2	2	2	2	0	1	1	2	0	2	1	2	0	0	0.0266667	0
omega_21	2	2	2	2	0	0	1	2	0	0	2	2	0	0	0.05	0		omega_21	3	3	3	3	0	0	0	2	0	1	3	3	0	0	0.04	0

## Sheet: Figures
S4 Table. Diversity and Microdiversity based on CD-Hit clusters of selected markergenes. Applied identity cutoffs are indicated for each merkergene and dataset. For each dataset and assembly, the number of clusters shared with other assemblies is given. "Singleton OTUs" indicate the number of OTUs consisting of only one sequence by only one assembly. "Multicopy OTUs" indicate the number of OTUs c…
Kelp Biofilm 16S rRNA genes (OTUS at 96% nucleotide identity)																		Marburg Forest Soil 16S (OTUS at 96% identity)
Total OTUs at 96% identity (all assemblers):					26													Total OTUs at 90% identity (all assemblers):					31
	OTUS shared with sequences from other assemblers											total OTUs	singleton OTUs	multicopy OTUs	Diversity	Micro-diversity			OTUS shared with sequences from other assemblers											total OTUs	singleton OTUs	multicopy OTUs	Diversity	Micro-diversity
Assembly	IDBA-UD	MegaHit	metaspades	MetaVelvet k101	MetaVelvet k21	Omega ovlp101	Omega ovlp21	Ray Meta k101	Ray Meta k21	SOAPdenovo2 k101	SOAPdenovo2 k21		singleton	multicopy				Assembly	IDBA-UD	MegaHit	metaspades	MetaVelvet k101	MetaVelvet k21	Omega ovlp101	Omega ovlp21	Ray Meta k101	Ray Meta k21	SOAPdenovo2 k101	SOAPdenovo2 k21		singleton	multicopy
metaspades	4	2	18	0	0	0	0	11	1	2	0	18	3	0	0.692308	0		metaspades	10	3	20	2	0	2	0	2	0	5	0	20	7	0	0.645161	0
IDBA-UD	12	4	4	1	0	0	0	1	0	2	0	12	5	0	0.461538	0		IDBA-UD	18	4	10	1	0	2	0	2	0	4	0	18	6	0	0.580645	0
MegaHit	4	5	2	1	0	0	0	0	0	1	0	5	0	0	0.192308	0		MegaHit	4	5	3	1	0	1	0	2	0	2	0	5	1	0	0.16129	0
MetaVelvet k101	1	1	0	2	0	0	0	0	0	1	0	2	1	0	0.0769231	0		MetaVelvet k101	1	1	2	2	0	0	0	1	0	1	0	2	0	0	0.0645161	0
MetaVelvet k21	0	0	0	0	0	0	0	0	0	0	0	0	0	0	0	0		MetaVelvet k21	0	0	0	0	0	0	0	0	0	0	0	0	0	0	0	0
Ray Meta k101	1	0	11	0	0	1	0	17	1	2	0	17	5	1	0.653846	0.0384615		Ray Meta k101	2	2	2	1	0	1	0	2	0	2	0	2	0	0	0.0645161	0
Ray Meta k21	0	0	1	0	0	0	0	1	1	0	0	1	0	0	0.0384615	0		Ray Meta k21	0	0	0	0	0	0	0	0	0	0	0	0	0	0	0	0
SOAPdenovo2 k101	2	1	2	1	0	1	0	2	0	4	0	4	0	0	0.153846	0		SOAPdenovo2 k101	4	2	5	1	0	1	0	2	0	6	0	6	1	0	0.193548	0
SOAPdenovo2 k21	0	0	0	0	0	0	0	0	0	0	0	0	0	0	0	0		SOAPdenovo2 k21	0	0	0	0	0	0	0	0	0	0	0	0	0	0	0	0
Omega ovlp101	0	0	0	0	0	2	0	1	0	1	0	2	1	0	0.0769231	0		Omega ovlp101	2	1	2	0	0	4	0	1	0	1	0	4	1	0	0.129032	0
Omega ovlp21	0	0	0	0	0	0	0	0	0	0	0	0	0	0	0	0		Omega ovlp21	0	0	0	0	0	0	0	0	0	0	0	0	0	0	0	0
Kelp Biofilm SecY-encoding genes (OTUS at 90% nucleotide identity)																		Marburg forest soil SecY-encoding genes (OTUS at 90% nucleotide identity)
Total OTUs at 90% identity (all assemblers):					61													Total OTUs at 90% identity (all assemblers):					75
	OTUS shared with sequences from other assemblers											total OTUs	singleton OTUs	multicopy OTUs	Diversity	Micro-diversity			OTUS shared with sequences from other assemblers											total OTUs	singleton OTUs	multicopy OTUs	Diversity	Micro-diversity
Assembly	IDBA-UD	MegaHit	metaspades	MetaVelvet k101	MetaVelvet k21	Omega ovlp101	Omega ovlp21	Ray Meta k101	Ray Meta k21	SOAPdenovo2 k101	SOAPdenovo2 k21		singleton	multicopy				Assembly	IDBA-UD	MegaHit	metaspades	MetaVelvet k101	MetaVelvet k21	Omega ovlp101	Omega ovlp21	Ray Meta k101	Ray Meta k21	SOAPdenovo2 k101	SOAPdenovo2 k21		singleton	multicopy
metaspades	30	28	35	17	2	7	2	8	13	17	3	35	1	1	0.57377	0.0163934		metaspades	19	31	43	16	2	2	3	1	4	6	2	43	11	2	0.573333	0.0266667
IDBA-UD	43	30	30	17	2	6	2	8	12	15	2	43	8	6	0.704918	0.0983607		IDBA-UD	29	23	19	12	1	2	3	1	4	5	1	29	6	1	0.386667	0.0133333
MegaHit	30	45	28	15	3	5	2	6	10	15	3	45	11	4	0.737705	0.0655738		MegaHit	23	57	31	16	2	2	3	1	4	6	2	57	22	2	0.76	0.0266667
MetaVelvet k101	17	15	17	17	0	5	2	6	9	13	1	17	0	3	0.278689	0.0491803		MetaVelvet k101	12	16	16	17	1	2	3	1	2	6	2	17	0	1	0.226667	0.0133333
MetaVelvet k21	2	3	2	0	3	0	0	0	0	0	1	3	0	0	0.0491803	0		MetaVelvet k21	1	2	2	1	2	0	0	0	1	0	1	2	0	0	0.0266667	0
Ray Meta k101	8	6	8	6	0	6	0	8	7	6	0	8	0	2	0.131148	0.0327869		Ray Meta k101	1	1	1	1	0	1	0	1	1	1	0	1	0	0	0.0133333	0
Ray Meta k21	12	10	13	9	0	6	1	7	13	9	1	13	0	0	0.213115	0		Ray Meta k21	4	4	4	2	1	1	0	1	4	1	1	4	0	0	0.0533333	0
SOAPdenovo2 k101	15	15	17	13	0	6	2	6	9	18	0	18	1	5	0.295082	0.0819672		SOAPdenovo2 k101	5	6	6	6	0	2	2	1	1	6	0	6	0	0	0.08	0
SOAPdenovo2 k21	2	3	3	1	1	0	0	0	1	0	3	3	0	0	0.0491803	0		SOAPdenovo2 k21	1	2	2	2	1	0	0	0	1	0	2	2	0	0	0.0266667	0
Omega ovlp101	6	5	7	5	0	7	0	6	6	6	0	7	0	0	0.114754	0		Omega ovlp101	2	2	2	2	0	2	1	1	1	2	0	2	0	0	0.0266667	0
Omega ovlp21	2	2	2	2	0	0	2	0	1	2	0	2	0	0	0.0327869	0		Omega ovlp21	3	3	3	3	0	1	3	0	0	2	0	3	0	0	0.04	0
