# Supplementary material for: Comparing and Evaluating Metagenome Assembly Tools from a Microbiologist’s Perspective - Not Only Size Matters!
Source: PLoS One. 2017 Jan 18;12(1):e0169662. doi: 10.1371/journal.pone.0169662 (PMC5242441; doi:10.1371/journal.pone.0169662)
Supplement: S5 Table — "Recovery rates" indicate the fraction of the reference genome that could be recovered from the metagenome assembly by stringent BLAST alignments. "Recovery efficiency" is defined as the product of the respective recovery rate and the N50 of the involved scaffolds. Since for binning purposes fragment lengths >1 kb are of most interest, all statistics are additionally supplied based exclusively on scaffolds >1kb. (XLS) [file pone.0169662.s008.xls]

## Sheet: Sheet1
S4 Table. Recovery of spiked-in reference genomes. "Recovery rates" indicate the fraction of the reference genome that could be recovered from the metagenome assembly by stringent BLAST alignments. "Recovery efficiency" is defined as the product of the respective recovery rate and the N50 of the involved scaffolds. Since, for binning purposes, fragment lengths >1 kilobases are of most interest, a…
Assembler	Reference	Average reference read coverage	Recovery rate [%]	No. involved scaffolds	Max. length involved scaffolds	N50 involved scaffolds	Recovery Efficiency	Recovery rate by scaffolds > 1kb	No. involved scaffolds > 1kb	N50 of involved scaffolds > 1kb
IDBA-UD	M. mazei (4,1 Mb)	3x	60.4	1931	6625	1375	83050	43.03	954	1750
IDBA-UD	M. mazei (4,1 Mb)	6x	93.34	978	29617	5657	528024	90.32	836	5836
IDBA-UD	M. mazei (4,1 Mb)	12x	97.08	204	119097	35946	3.48964e+06	96.2	186	35946
IDBA-UD	M. mazei (4,1 Mb)	24x	94.87	161	126576	49448	4.69113e+06	94.63	154	49448
IDBA-UD	M. mazei (4,1 Mb)	48x	97.65	157	138146	52564	5.13287e+06	96.91	142	52564
IDBA-UD	M. mazei (4,1 Mb)	96x	96.56	155	138189	53686	5.18392e+06	95.53	138	53686
IDBA-UD	M. mazei (4,1 Mb)	192x	97.23	144	138170	54084	5.25859e+06	96.9	131	54084
IDBA-UD	M. mazei (4,1 Mb)	192x	97.23	144	138166	54082	5.25839e+06	96.9	131	54082
MegaHit	M. mazei (4,1 Mb)	3x	71.22	2308	6826	1393	99209.5	50.24	1107	1805
MegaHit	M. mazei (4,1 Mb)	6x	95.32	1006	22673	5877	560196	92.14	853	6006
MegaHit	M. mazei (4,1 Mb)	12x	97.07	265	86447	27498	2.66923e+06	96.04	242	27657
MegaHit	M. mazei (4,1 Mb)	24x	97.18	202	126578	39666	3.85474e+06	95.99	179	40942
MegaHit	M. mazei (4,1 Mb)	48x	97.42	247	99899	32769	3.19236e+06	96.6	224	32769
MegaHit	M. mazei (4,1 Mb)	96x	96.21	779	44478	7589	730138	94.49	693	7777
MegaHit	M. mazei (4,1 Mb)	192x	52.35	2422	3752	890	46591.5	21.34	623	1331
MegaHit	M. mazei (4,1 Mb)	192x	52.32	2421	3752	889	46512.5	21.31	619	1342
metaSPAdes	M. mazei (4,1 Mb)	3x	68.14	2152	5489	1309	89195.3	48.97	1156	1615
metaSPAdes	M. mazei (4,1 Mb)	6x	93.08	1107	18170	4576	425934	91.04	994	4702
metaSPAdes	M. mazei (4,1 Mb)	12x	91.83	156	137804	39790	3.65392e+06	91.83	155	39790
metaSPAdes	M. mazei (4,1 Mb)	24x	95.34	95	171623	70264	6.69897e+06	95.23	93	70264
metaSPAdes	M. mazei (4,1 Mb)	48x	97.3	99	171591	70264	6.83669e+06	97.24	97	70264
metaSPAdes	M. mazei (4,1 Mb)	96x	90.73	89	154501	74126	6.72545e+06	90.69	88	74126
metaSPAdes	M. mazei (4,1 Mb)	192x	95.23	92	171491	72969	6.94884e+06	95.2	91	72969
metaSPAdes	M. mazei (4,1 Mb)	192x	96.43	93	171491	70264	6.77556e+06	96.39	92	70264
MetaVelvet k101	M. mazei (4,1 Mb)	3x	10.71	566	3458	673	7207.83	1.77	44	1127
MetaVelvet k101	M. mazei (4,1 Mb)	6x	49.63	2235	3570	915	45411.4	21.98	609	1334
MetaVelvet k101	M. mazei (4,1 Mb)	12x	78.64	2221	7595	1739	136755	62.1	1313	2058
MetaVelvet k101	M. mazei (4,1 Mb)	24x	92.07	1943	11400	2475	227873	81.51	1379	2756
MetaVelvet k101	M. mazei (4,1 Mb)	48x	81.91	2756	6176	1366	111889	57.63	1372	1720
MetaVelvet k101	M. mazei (4,1 Mb)	96x	56.18	2680	3778	857	48146.3	21.19	618	1341
MetaVelvet k101	M. mazei (4,1 Mb)	192x	16.48	1002	2043	637	10497.8	1.37	48	1103
MetaVelvet k101	M. mazei (4,1 Mb)	192x	16.48	1002	2043	637	10497.8	1.37	48	1103
MetaVelvet k21	M. mazei (4,1 Mb)	3x	35.64	1634	3776	882	31434.5	14.25	419	1330
MetaVelvet k21	M. mazei (4,1 Mb)	6x	70.2	2500	6692	1277	89645.4	45.53	1125	1669
MetaVelvet k21	M. mazei (4,1 Mb)	12x	85.64	1555	14353	3107	266083	77.59	1136	3325
MetaVelvet k21	M. mazei (4,1 Mb)	24x	75.06	2487	6054	1419	106510	52.66	1229	1790
MetaVelvet k21	M. mazei (4,1 Mb)	48x	68.94	2605	5689	1197	82521.2	42.35	1081	1606
MetaVelvet k21	M. mazei (4,1 Mb)	96x	57.22	2547	3192	969	55446.2	27.49	797	1387
MetaVelvet k21	M. mazei (4,1 Mb)	192x	37.91	2033	2966	764	28963.2	9.35	298	1234
MetaVelvet k21	M. mazei (4,1 Mb)	192x	37.77	2026	2966	763	28818.5	9.24	294	1241
Omega ovlp101	M. mazei (4,1 Mb)	3x	0	0	0	0	0	0	0	0
Omega ovlp101	M. mazei (4,1 Mb)	6x	0.6	7	2607	1864	1118.4	0.6	7	1864
Omega ovlp101	M. mazei (4,1 Mb)	12x	11.91	252	4077	1797	21402.3	11.85	249	1798
Omega ovlp101	M. mazei (4,1 Mb)	24x	46.59	711	14511	2926	136322	46.39	695	2933
Omega ovlp101	M. mazei (4,1 Mb)	48x	46.56	754	14223	2902	135117	45.67	690	2999
Omega ovlp101	M. mazei (4,1 Mb)	96x	12.88	334	4451	1556	20041.3	11.7	278	1630
Omega ovlp101	M. mazei (4,1 Mb)	192x	0.76	25	1803	1344	1021.44	0.67	20	1353
Omega ovlp101	M. mazei (4,1 Mb)	192x	0.76	25	1803	1344	1021.44	0.67	20	1353
Omega ovlp21	M. mazei (4,1 Mb)	3x	0	0	0	0	0	0	0	0
Omega ovlp21	M. mazei (4,1 Mb)	6x	1.97	27	4190	2490	4905.3	1.97	27	2490
Omega ovlp21	M. mazei (4,1 Mb)	12x	1.32	23	3747	2355	3108.6	1.32	23	2355
Omega ovlp21	M. mazei (4,1 Mb)	24x	0.16	3	2640	2468	394.88	0.16	3	2468
Omega ovlp21	M. mazei (4,1 Mb)	48x	0	0	0	0	0	0	0	0
Omega ovlp21	M. mazei (4,1 Mb)	96x	0	0	0	0	0	0	0	0
Omega ovlp21	M. mazei (4,1 Mb)	192x	0	0	0	0	0	0	0	0
Omega ovlp21	M. mazei (4,1 Mb)	192x	0	0	0	0	0	0	0	0
Ray Meta k101	M. mazei (4,1 Mb)	3x	0.82	2	1529	1529	1253.78	0.82	2	1529
Ray Meta k101	M. mazei (4,1 Mb)	6x	2	16	1532	1001	2002	1.43	6	1437
Ray Meta k101	M. mazei (4,1 Mb)	12x	3.86	55	4516	1531	5909.66	3.23	29	1745
Ray Meta k101	M. mazei (4,1 Mb)	24x	46.76	281	37168	8920	417099	46.69	275	8920
Ray Meta k101	M. mazei (4,1 Mb)	48x	76.72	84	172466	69712	5.3483e+06	76.69	82	69712
Ray Meta k101	M. mazei (4,1 Mb)	96x	79.1	87	172259	70457	5.57315e+06	79.03	85	70457
Ray Meta k101	M. mazei (4,1 Mb)	192x	71.7	83	172418	73779	5.28995e+06	71.61	82	73779
Ray Meta k101	M. mazei (4,1 Mb)	192x	71.7	83	172418	73779	5.28995e+06	71.61	82	73779
Ray Meta k21	M. mazei (4,1 Mb)	3x	11.97	634	2403	629	7529.13	2.39	34	1162
Ray Meta k21	M. mazei (4,1 Mb)	6x	51.9	2408	3645	870	45153	21.2	585	1316
Ray Meta k21	M. mazei (4,1 Mb)	12x	86.96	1820	12694	2402	208878	79.25	1362	2571
Ray Meta k21	M. mazei (4,1 Mb)	24x	92.16	309	80391	19880	1.83214e+06	91.85	292	19880
Ray Meta k21	M. mazei (4,1 Mb)	48x	90	134	122401	51543	4638870	89.98	132	51543
Ray Meta k21	M. mazei (4,1 Mb)	96x	81.45	96	155456	61221	4.98645e+06	81.45	96	61221
Ray Meta k21	M. mazei (4,1 Mb)	192x	88.55	98	173709	67935	6.01564e+06	88.51	97	67935
Ray Meta k21	M. mazei (4,1 Mb)	192x	89.15	98	173914	68733	6.12755e+06	89.11	97	68733
SOAPdenovo2 k101	M. mazei (4,1 Mb)	3x	3.03	105	1744	575	1742.25	1.05	4	1638
SOAPdenovo2 k101	M. mazei (4,1 Mb)	6x	21.76	1227	2295	647	14078.7	2.77	57	1168
SOAPdenovo2 k101	M. mazei (4,1 Mb)	12x	78.66	2961	4823	1187	93369.4	50.23	1286	1539
SOAPdenovo2 k101	M. mazei (4,1 Mb)	24x	92.13	440	52430	13026	1.20009e+06	91.29	412	13070
SOAPdenovo2 k101	M. mazei (4,1 Mb)	48x	98.24	242	153705	30163	2.96321e+06	97.22	222	30163
SOAPdenovo2 k101	M. mazei (4,1 Mb)	96x	98.15	542	56269	12076	1.18526e+06	96.79	492	12388
SOAPdenovo2 k101	M. mazei (4,1 Mb)	192x	95.54	1581	20133	3442	328849	88.67	1205	3652
SOAPdenovo2 k101	M. mazei (4,1 Mb)	192x	95.54	1581	20133	3442	328849	88.67	1205	3652
SOAPdenovo2 k21	M. mazei (4,1 Mb)	3x	16.82	926	2051	665	11185.3	2.9	78	1156
SOAPdenovo2 k21	M. mazei (4,1 Mb)	6x	67.53	2579	4888	1141	77051.7	40.27	1048	1540
SOAPdenovo2 k21	M. mazei (4,1 Mb)	12x	92.24	1274	19966	4073	375694	87.44	1035	4232
SOAPdenovo2 k21	M. mazei (4,1 Mb)	24x	93.15	1021	21977	5748	535426	89.67	852	5819
SOAPdenovo2 k21	M. mazei (4,1 Mb)	48x	92.39	1124	21977	5132	474145	88.04	907	5317
SOAPdenovo2 k21	M. mazei (4,1 Mb)	96x	91.09	1215	19524	4491	409085	86.31	970	4764
SOAPdenovo2 k21	M. mazei (4,1 Mb)	192x	88.97	1362	17862	3799	337997	83.16	1056	3936
SOAPdenovo2 k21	M. mazei (4,1 Mb)	192x	88.92	1361	17862	3799	337807	83.1	1055	3932
IDBA-UD	M. marburgensis (1,6 Mb)	1x	7.57	166	1418	735	5563.95	1.73	23	1188
IDBA-UD	M. marburgensis (1,6 Mb)	1x	7.67	168	1418	739	5668.13	1.73	23	1133
IDBA-UD	M. marburgensis (1,6 Mb)	3x	62.52	807	5773	1456	91029.1	44.29	398	1872
IDBA-UD	M. marburgensis (1,6 Mb)	6x	95.42	329	28842	6973	665364	93.68	290	7337
IDBA-UD	M. marburgensis (1,6 Mb)	12x	97.38	28	297469	122941	1.1972e+07	97.26	25	122941
IDBA-UD	M. marburgensis (1,6 Mb)	24x	95.15	22	302835	137299	1.3064e+07	95.06	20	137299
IDBA-UD	M. marburgensis (1,6 Mb)	48x	98.12	19	433620	155952	1.5302e+07	98.03	17	155952
IDBA-UD	M. marburgensis (1,6 Mb)	96x	92.91	18	319717	155910	1.44856e+07	92.87	17	155910
MegaHit	M. marburgensis (1,6 Mb)	1x	14.54	330	2098	698	10148.9	2.31	29	1195
MegaHit	M. marburgensis (1,6 Mb)	1x	14.52	330	2098	699	10149.5	2.31	29	1176
MegaHit	M. marburgensis (1,6 Mb)	3x	71.67	935	7305	1440	103205	50.38	458	1847
MegaHit	M. marburgensis (1,6 Mb)	6x	96.23	335	21144	6711	645800	94.62	296	6749
MegaHit	M. marburgensis (1,6 Mb)	12x	97.33	45	217205	80569	7.84178e+06	97.24	43	80569
MegaHit	M. marburgensis (1,6 Mb)	24x	98.79	28	211395	122936	1.21448e+07	98.67	25	122936
MegaHit	M. marburgensis (1,6 Mb)	48x	97.46	40	126251	70065	6.82853e+06	97.32	37	70065
MegaHit	M. marburgensis (1,6 Mb)	96x	98.2	296	21915	8417	826549	97.06	270	8469
metaSPAdes	M. marburgensis (1,6 Mb)	1x	13.26	252	1794	826	10952.8	3.4	44	1203
metaSPAdes	M. marburgensis (1,6 Mb)	1x	13.25	252	1794	826	10944.5	3.4	44	1203
metaSPAdes	M. marburgensis (1,6 Mb)	3x	68.87	897	5781	1340	92285.8	49.33	488	1651
metaSPAdes	M. marburgensis (1,6 Mb)	6x	93.79	395	22263	5333	500182	92.21	360	5366
metaSPAdes	M. marburgensis (1,6 Mb)	12x	90.81	32	122632	81871	7.43471e+06	90.81	32	81871
metaSPAdes	M. marburgensis (1,6 Mb)	24x	97.69	4	1023946	1023946	1.00029e+08	97.69	4	1023946
metaSPAdes	M. marburgensis (1,6 Mb)	48x	97.71	3	1024273	1024273	1.00082e+08	97.71	3	1024273
metaSPAdes	M. marburgensis (1,6 Mb)	96x	97.23	2	1634447	1634447	1.58917e+08	97.23	2	1634447
MetaVelvet k101	M. marburgensis (1,6 Mb)	1x	0.51	14	792	565	288.15	0	0	0
MetaVelvet k101	M. marburgensis (1,6 Mb)	1x	0.47	13	792	565	265.55	0	0	0
MetaVelvet k101	M. marburgensis (1,6 Mb)	3x	49.33	771	5003	1131	55792.2	27.83	276	1703
MetaVelvet k101	M. marburgensis (1,6 Mb)	6x	47.65	862	4056	922	43933.3	20.95	239	1364
MetaVelvet k101	M. marburgensis (1,6 Mb)	12x	83.97	800	7977	2136	179360	72.1	528	2557
MetaVelvet k101	M. marburgensis (1,6 Mb)	24x	93.22	800	10435	2470	230253	81.82	549	2773
MetaVelvet k101	M. marburgensis (1,6 Mb)	48x	83.61	1136	5480	1367	114295	58.97	572	1689
MetaVelvet k101	M. marburgensis (1,6 Mb)	96x	56.06	1095	3359	838	46978.3	20.65	253	1288
MetaVelvet k21	M. marburgensis (1,6 Mb)	1x	3.04	76	1555	620	1884.8	0.23	3	1072
MetaVelvet k21	M. marburgensis (1,6 Mb)	1x	2.86	70	1555	628	1796.08	0.29	4	1136
MetaVelvet k21	M. marburgensis (1,6 Mb)	3x	7.1	162	1640	668	4742.8	1.03	12	1126
MetaVelvet k21	M. marburgensis (1,6 Mb)	6x	81.7	928	8831	1758	143629	64.9	545	2104
MetaVelvet k21	M. marburgensis (1,6 Mb)	12x	88.75	708	11448	2801	248589	80.49	519	3031
MetaVelvet k21	M. marburgensis (1,6 Mb)	24x	87.68	776	10821	2411	211396	76.93	536	2710
MetaVelvet k21	M. marburgensis (1,6 Mb)	48x	84.86	925	7229	1871	158773	69.08	566	2127
MetaVelvet k21	M. marburgensis (1,6 Mb)	96x	78.31	1086	5982	1340	104935	54.04	529	1737
Omega ovlp101	M. marburgensis (1,6 Mb)	1x	0	0	0	0	0	0	0	0
Omega ovlp101	M. marburgensis (1,6 Mb)	1x	0	0	0	0	0	0	0	0
Omega ovlp101	M. marburgensis (1,6 Mb)	3x	0	0	0	0	0	0	0	0
Omega ovlp101	M. marburgensis (1,6 Mb)	6x	0.23	2	2231	2231	513.13	0.23	2	2231
Omega ovlp101	M. marburgensis (1,6 Mb)	12x	12.35	104	4157	1868	23069.8	12.29	103	1868
Omega ovlp101	M. marburgensis (1,6 Mb)	24x	44.06	277	11668	2933	129228	43.84	271	2933
Omega ovlp101	M. marburgensis (1,6 Mb)	48x	49.89	344	9665	2880	143683	49	311	3038
Omega ovlp101	M. marburgensis (1,6 Mb)	96x	12.3	129	4623	1655	20356.5	11.07	105	1757
Omega ovlp21	M. marburgensis (1,6 Mb)	1x	0	0	0	0	0	0	0	0
Omega ovlp21	M. marburgensis (1,6 Mb)	1x	0	0	0	0	0	0	0	0
Omega ovlp21	M. marburgensis (1,6 Mb)	3x	0	0	0	0	0	0	0	0
Omega ovlp21	M. marburgensis (1,6 Mb)	6x	1.52	10	3482	2491	3786.32	1.52	10	2491
Omega ovlp21	M. marburgensis (1,6 Mb)	12x	1.94	11	5497	2498	4846.12	1.94	11	2498
Omega ovlp21	M. marburgensis (1,6 Mb)	24x	0	0	0	0	0	0	0	0
Omega ovlp21	M. marburgensis (1,6 Mb)	48x	0	0	0	0	0	0	0	0
Omega ovlp21	M. marburgensis (1,6 Mb)	96x	0	0	0	0	0	0	0	0
Ray Meta k101	M. marburgensis (1,6 Mb)	1x	0	0	0	0	0	0	0	0
Ray Meta k101	M. marburgensis (1,6 Mb)	1x	0	0	0	0	0	0	0	0
Ray Meta k101	M. marburgensis (1,6 Mb)	3x	0	0	0	0	0	0	0	0
Ray Meta k101	M. marburgensis (1,6 Mb)	6x	0	0	0	0	0	0	0	0
Ray Meta k101	M. marburgensis (1,6 Mb)	12x	1.25	13	3537	1303	1628.75	0.93	6	1779
Ray Meta k101	M. marburgensis (1,6 Mb)	24x	38.6	82	27506	9943	383800	38.49	79	9943
Ray Meta k101	M. marburgensis (1,6 Mb)	48x	90.78	8	333477	166799	1.5142e+07	90.78	8	166799
Ray Meta k101	M. marburgensis (1,6 Mb)	96x	73.19	5	585528	297509	2.17747e+07	73.19	5	297509
Ray Meta k21	M. marburgensis (1,6 Mb)	1x	0.28	7	1026	658	184.24	0.06	1	1026
Ray Meta k21	M. marburgensis (1,6 Mb)	1x	0.33	8	1026	658	217.14	0.06	1	1026
Ray Meta k21	M. marburgensis (1,6 Mb)	3x	12.93	317	1437	648	8378.64	0.9	13	1135
Ray Meta k21	M. marburgensis (1,6 Mb)	6x	59.63	1072	3019	946	56410	27.81	324	1374
Ray Meta k21	M. marburgensis (1,6 Mb)	12x	89.17	588	11003	3432	306031	84.95	488	3510
Ray Meta k21	M. marburgensis (1,6 Mb)	24x	91.71	48	156922	60561	5.55405e+06	91.65	46	60561
Ray Meta k21	M. marburgensis (1,6 Mb)	48x	95.08	16	224286	130598	1.24173e+07	95.08	16	130598
Ray Meta k21	M. marburgensis (1,6 Mb)	96x	90.19	13	435477	151873	1.36974e+07	90.19	13	151873
SOAPdenovo2 k101	M. marburgensis (1,6 Mb)	1x	0	0	0	0	0	0	0	0
SOAPdenovo2 k101	M. marburgensis (1,6 Mb)	1x	0	0	0	0	0	0	0	0
SOAPdenovo2 k101	M. marburgensis (1,6 Mb)	3x	1.26	35	804	579	729.54	0	0	0
SOAPdenovo2 k101	M. marburgensis (1,6 Mb)	6x	21.37	529	1404	641	13698.2	1.88	25	1115
SOAPdenovo2 k101	M. marburgensis (1,6 Mb)	12x	78.91	1197	5137	1207	95244.4	50.69	527	1564
SOAPdenovo2 k101	M. marburgensis (1,6 Mb)	24x	91.92	146	45873	14319	1.3162e+06	91.64	140	15191
SOAPdenovo2 k101	M. marburgensis (1,6 Mb)	48x	99.48	57	132767	53574	5.32954e+06	99.35	54	53574
SOAPdenovo2 k101	M. marburgensis (1,6 Mb)	96x	99.2	213	59388	12981	1.28772e+06	98.72	203	12981
SOAPdenovo2 k21	M. marburgensis (1,6 Mb)	1x	0.31	8	731	658	203.98	0	0	0
SOAPdenovo2 k21	M. marburgensis (1,6 Mb)	1x	0.31	8	731	658	203.98	0	0	0
SOAPdenovo2 k21	M. marburgensis (1,6 Mb)	3x	18.14	422	1648	674	12226.4	1.97	26	1177
SOAPdenovo2 k21	M. marburgensis (1,6 Mb)	6x	72.45	1062	5304	1261	91359.4	46.02	453	1670
SOAPdenovo2 k21	M. marburgensis (1,6 Mb)	12x	94.63	315	24273	7495	709252	92.78	273	7588
SOAPdenovo2 k21	M. marburgensis (1,6 Mb)	24x	95.09	169	50005	14761	1.40362e+06	94.43	155	14761
SOAPdenovo2 k21	M. marburgensis (1,6 Mb)	48x	95.13	189	44599	13877	1.32012e+06	94.38	175	13987
SOAPdenovo2 k21	M. marburgensis (1,6 Mb)	96x	94.72	243	34731	10136	960082	93.77	222	10136
